# Supplementary material for: Hepatocyte-Specific Fads1 Overexpression Attenuates Western Diet-Induced Metabolic Phenotypes in a Rat Model
Source: Int J Mol Sci. 2024 Apr 29;25(9):4836. doi: 10.3390/ijms25094836 (PMC11084797; doi:10.3390/ijms25094836)
Supplement: Supplementary file 1 [file ijms-25-04836-s001.zip]

Archive with 1 entries (1 files):
- ijms-2928250-supplementary.pdf
